# Supplementary material for: Innate Pathway Selection Modulates Antibody and T-Cell Responses to Mosaic Influenza Nucleoprotein in Cattle
Source: Viruses. 2026 Jun 13;18(6):670. doi: 10.3390/v18060670 (PMC13307667; doi:10.3390/v18060670)
Supplement: Supplementary file 1 [file viruses-18-00670-s001.zip]

Archive with 1 entries (1 files):
- viruses-4291814-supplementary.pdf
